# Supplementary material for: Ultra-Processed Foods Consumption, Mediterranean Diet Adherence and Sociodemographic Correlates in an Italian Adult Population: The UFO Survey
Source: Nutrients. 2025 Nov 21;17(23):3651. doi: 10.3390/nu17233651 (PMC12693445; doi:10.3390/nu17233651)
Supplement: Supplementary file 1 [file nutrients-17-03651-s001.zip]

Archive with 1 entries (1 files):
- nutrients-3954461-supplementary.pdf
